# Supplementary material for: Pain Management, Functional Recovery, and Stress Response Expressed by NLR and PLR after the iPACK Block Combined with Adductor Canal Block for Total Knee Arthroplasty—A Prospective, Randomised, Double-Blinded Clinical Trial
Source: J Clin Med. 2023 Nov 14;12(22):7088. doi: 10.3390/jcm12227088 (PMC10672046; doi:10.3390/jcm12227088)
Supplement: Supplementary file 1 [file jcm-12-07088-s001.zip]

Archive with 1 entries (1 files):
- jcm-2711007-supplementary.pdf
